# Supplementary material for: Sex Differences and Predictors of In-Hospital Mortality among Patients with COVID-19: Results from the ANCOHVID Multicentre Study
Source: Int J Environ Res Public Health. 2021 Aug 26;18(17):9018. doi: 10.3390/ijerph18179018 (PMC8431708; doi:10.3390/ijerph18179018)
Supplement: Supplementary file 1 [file ijerph-18-09018-s001.zip]

Archive with 1 entries (1 files):
- ijerph-1304189-supplementary2.pdf
